# Supplementary material for: Differentiation of Ecological Niches in Trophic Specialists From a Disturbed Lacustrine Ecosystem: Insights from the Sympatric Lake Tana Labeobarbs (Cyprinidae)
Source: Ecol Evol. 2026 Feb 13;16(2):e73098. doi: 10.1002/ece3.73098 (PMC12904841; doi:10.1002/ece3.73098)
Supplement: Supplementary file 2 — Data S1: ece373098‐sup‐0002‐DataS1.xls. [file ECE3-16-e73098-s002.xls]

## Sheet: SI_data
Morphotype (group)	δ13C vpdb	δ15N air
brevicephalus	-22.7632	9.22692
brevicephalus	-22.5532	9.97831
brevicephalus	-22.1816	8.99747
brevicephalus	-24.5634	9.77036
brevicephalus	-23.464	9.51974
brevicephalus	-22.8768	9.92874
brevicephalus	-22.8459	9.41412
brevicephalus	-22.9186	9.23167
brevicephalus	-23.5862	9.33228
brevicephalus	-23.5932	9.11639
brevicephalus	-22.9228	9.72525
brevicephalus	-23.3266	9.3249
brevicephalus	-23.1329	9.46385
crassibarbias	-19.301	9.15885
crassibarbias	-19.6356	9.01895
crassibarbis	-19.9201	9.55182
crassibarbis	-19.3066	8.3775
crassibarbis	-18.7664	9.28216
crassibarbis	-19.1673	8.10132
crassibarbis	-20.1127	9.09148
crassibarbis	-20.8749	9.56951
gorgorensis	-21.8988	10.0069
gorgorensis	-22.1119	10.2044
gorgorensis	-21.9574	10.2515
gorgorensis	-22.1422	10.014
gorgorensis	-22.1997	9.5829
gorgorensis	-22.062	10.0119
gorguari	-20.5073	11.8093
gorguary	-21.6171	10.7127
gorguary	-21.4909	11.6691
gorguary	-21.2051	11.397
inshore-generalized	-23.2922	10.1118
inshore-generalized	-22.0147	10.5068
inshore-generalized	-24.1176	10.5361
inshore-generalized	-23.1415	10.3849
inshore-lipped	-20.5148	9.34085
inshore-lipped	-20.2376	9.82011
inshore-lipped	-20.6401	9.39599
inshore-lipped	-20.4641	9.51898
intermedius-lake	-21.7731	11.5432
intermedius-lake	-23.2545	9.79757
intermedius-lake	-21.3035	11.3808
intermedius-lake	-22.2376	11.4169
intermedius-lake	-22.9247	11.3037
intermedius-lake	-20.9959	11.4962
intermedius-lake	-22.0815	11.1564
intermedius-river	-20.8078	10.7204
intermedius-river	-19.5216	10.5539
intermedius-river	-21.7321	10.6892
intermedius-river	-21.2272	11.2656
intermedius-river	-19.7236	10.2441
intermedius-river	-21.1242	11.1454
intermedius-river	-20.6894	10.7698
longissimus	-20.7436	13.27
macrophtalmus	-21.8969	12.2294
macrophtalmus	-22.1826	11.9737
macrophtalmus	-22.1856	11.8472
macrophtalmus	-22.0392	12.49
macrophtalmus	-22.2058	12.2053
macrophtalmus	-22.0854	12.6474
macrophtalmus	-21.8649	12.2129
macrophtalmus	-22.0658	12.2294
megastoma	-22.1038	12.5612
megastoma	-21.9514	12.507
megastoma	-21.918	11.5978
megastoma	-22.531	11.7006
megastoma	-22.126	12.0917
nedgia	-17.4945	9.06217
nedgia	-18.7714	8.90424
nedgia	-20.3263	10.459
nedgia	-19.3642	10.9532
nedgia	-18.0888	10.0721
nedgia	-18.1454	8.98243
nedgia	-18.6686	9.64304
nedgia	-18.6942	9.72517
platydorsus	-20.8466	12.1181
platydorsus	-21.6605	12.9527
platydorsus	-21.2695	12.893
platydorsus	-21.5434	11.7542
platydorsus	-20.8022	12.7896
platydorsus	-21.2244	12.5015
surkis	-20.015	10.2621
surkis	-21.1409	10.8805
surkis	-21.462	10.9187
surkis	-20.0376	10.985
surkis	-20.6639	10.6616
truttifirmis	-22.2765	11.9351
truttiformis	-21.1607	12.0469
truttiformis	-21.0334	11.0314
truttiformis	-22.1917	10.8715
truttiformis	-21.6656	11.4712

## Sheet: FA_data
Morphotype (group)		FA, mkg/G
		C16:0	C18:0	C20:0	C16:1(n-7)	C20:1(n-9)	C24:1(n-9)	C18:2(n-6)	C20:2(n-6)	C20:3(n-6)	C20:4(n-6)	C22:4(n-6)	C22:5(n-6)	C18:4(n-3)	C20:3(n-3)	C20:4(n-3)	C20:5(n-3)	C22:6(n-3)	C24:5(n-3)	C24:6(n-3)
brevicephalus		1898.76	628.564	8.46543	1063.14	24.5202	0.01	139.426	0.01	12.6377	501.467	28.7365	49.9868	42.0879	19.7444	42.0008	812.705	1701.71	18.3569	39.3699
brevicephalus		1204.19	503.713	6.59562	473.242	35.4179	5.29222	116.78	1.83686	8.36015	423.914	17.17	43.6692	30.5054	16.6776	23.9114	540.779	1194.52	14.3292	15.2857
brevicephalus		1202.57	555.337	5.30032	519.536	31.3809	7.24	144.032	2.8478	7.66222	435.099	22.1069	37.5201	29.7977	12.8685	30.767	589.272	1329.31	19.6308	25.7453
brevicephalus		1039.12	563.363	6.21548	398.297	28.6826	10.6859	133.268	3.63592	10.998	485.963	25.8385	27.8027	20.2921	12.3506	18.2368	607.165	1246.53	14.1488	32.2962
brevicephalus		645.164	433.722	3.02033	150.132	13.2493	9.80424	73.4194	1.67266	6.94164	360.291	18.5078	35.9039	24.2453	8.34177	18.7661	456.648	973.219	4.87694	20.4358
brevicephalus		1420.44	399.818	6.80562	92.5702	5.97831	3.24162	141.494	0.01	4.46591	273.35	20.3555	19.7383	13.3342	7.35611	18.1698	305.694	694.742	14.0764	13.0864
brevicephalus		529.236	334.307	2.76335	68.4747	7.36932	6.37959	36.1846	1.7426	2.8268	249.317	9.36796	66.8931	2.50085	5.33018	5.1397	284.645	853.302	5.33189	12.7867
brevicephalus		442.863	329.161	1.38511	45.0519	19.0299	7.89888	30.6335	2.92738	2.89557	262.936	12.8056	73.2511	1.28718	8.11434	3.65703	210.835	802.952	3.17068	6.63125
brevicephalus		771.894	677.741	4.67492	996.103	25.4508	12.471	114.871	0.01	12.3379	368.861	15.9222	36.1197	52.1426	12.7799	40.3356	638.769	1496.67	8.16756	26.7838
brevicephalus		990.183	411.369	4.21357	326.982	20.7937	7.22892	192.353	2.35943	5.55934	347.396	11.0388	30.5838	24.7806	11.0102	13.8552	477.734	806.897	5.66164	9.65962
brevicephalus		1624.01	576.663	4.30048	986.625	36.3643	8.68721	145.65	0.01	8.43972	437.685	19.9294	31.5915	64.4882	15.2341	27.9081	752.219	1033.48	9.65305	19.5761
brevicephalus		529.179	303.048	4.63835	110.96	8.53653	2.54575	96.6504	2.68017	6.37831	249.08	7.1603	9.46713	6.24302	7.29156	4.8581	316.523	576.335	5.34107	10.8991
crassibarbis		346.357	272.896	1.90152	24.8927	19.9784	3.63593	36.8439	11.4601	88.7642	360.161	36.7119	70.2371	0.01	4.10155	2.34814	141.717	690.539	2.5149	11.1993
crassibarbis		808.621	471.936	1.5903	51.6684	75.9439	15.4334	133.681	23.713	69.0789	461.803	101.692	31.318	0.01	10.4426	4.53999	80.3942	446.162	0.01	23.7958
crassibarbis		389.728	324.75	1.56904	43.7008	14.2634	4.94532	316.247	11.8676	38.8354	500.434	70.5244	35.5627	0.01	6.13722	3.07338	96.0454	401.664	0.01	12.3486
crassibarbis		868.347	576.174	1.7538	28.5532	154.892	15.417	214.337	34.1254	80.4284	338.116	48.5971	57.1397	2.95517	5.85782	4.03494	92.4906	664.927	0.01	20.6378
crassibarbis		242.862	255.646	1.35695	15.3615	28.2571	2.69171	21.1415	9.96468	46.9337	423.089	106.611	30.3425	0.01	5.03	3.05645	99.3043	407.756	2.72024	12.4439
crassibarbis		414.118	250.266	1.71838	33.6131	31.5984	3.48868	62.4402	14.953	18.9201	391.428	45.3714	65.7463	1.48591	9.4766	6.08203	162.423	729.532	2.36119	21.6592
crassibarbis		566.309	370.611	3.58041	87.8971	31.5596	9.57529	304.364	11.1623	31.599	339.264	46.5062	46.2098	0.01	11.3319	5.92907	112.51	838.122	3.84559	21.2104
gorgorensis		1432.72	338.663	4.1994	406.651	51.5632	14.088	33.0078	21.4327	4.53735	452.15	83.6299	132.279	7.46935	17.0699	4.27109	239.08	918.297	3.04353	12.1287
gorgorensis		1566	477.548	2.85885	371.241	179.75	12.8663	68.9288	27.6412	15.6548	530.957	106.98	169.182	7.47118	13.1353	7.20895	207.131	1139.85	7.14798	10.7434
gorgorensis		3286.45	1014.2	5.64775	723.368	347.272	17.5552	127.204	32.4673	14.0011	705.774	177.245	233.023	17.6324	15.5527	16.4322	425.101	1506.47	9.74949	22.8871
gorgorensis		1240.18	505.68	4.26997	286.485	134.559	14.5316	79.4159	21.8633	14.1214	477.545	107.322	201.745	9.74259	10.8998	9.98169	308.13	1208.64	10.2188	15.8172
gorgorensis		3254.96	865.914	6.9796	800.345	369.962	16.0559	147.718	42.2323	12.9533	606.389	176.954	255.341	27.015	22.1446	20.4419	377.588	1822.14	13.4481	15.9262
gorguari		610.059	482.952	2.52264	37.4465	17.1167	11.1692	144.902	3.67931	4.63585	403.939	28.7224	50.5032	0.01	6.56558	0.01	155.987	1184.96	7.30288	11.812
gorguari		403.626	299.695	1.94728	25.0862	7.31579	8.73128	68.249	3.40258	6.29199	293.096	22.6224	35.595	0.01	5.51516	1.22066	102.354	787.966	2.20174	8.9202
gorguari		496.168	284.681	2.26989	27.0783	10.359	13.9924	34.4193	2.5084	1.93455	251.286	14.296	44.6736	0.01	5.70812	2.07794	143.568	1014.43	3.32158	10.6291
intermedius lake		502.331	324.445	1.83957	83.3968	24.0319	3.40992	84.4644	2.80196	18.3547	440.978	51.0884	81.9163	0.01	9.02161	3.71318	162.185	751.536	0.771873	45.2887
intermedius lake		491.64	272.781	3.91197	46.492	16.9547	13.2112	103.363	4.34723	9.00697	326.525	26.9783	35.3685	4.0386	7.80008	4.14562	147.869	824.274	5.57658	17.2261
intermedius lake		370.11	312.047	2.56187	86.3617	27.6231	4.77784	37.7252	0.01	20.265	492.473	38.5909	68.4917	0.01	11.4838	0.01	142.008	717.129	0.01	16.618
intermedius lake		277.779	272.103	1.99787	230.247	9.02276	2.15254	38.7608	2.04216	7.95015	234.48	17.9203	60.7149	0.01	7.62349	2.37157	132.415	844.575	0.01	34.9668
intermedius lake		388.29	253.532	1.91071	74.7851	12.2407	3.57289	23.4433	3.28072	4.21078	312.759	13.9428	45.5393	2.71839	3.64536	5.38772	204.527	710.563	2.60787	16.6493
intermedius lake		422.38	252.704	2.06709	69.0069	21.6282	5.37432	27.2295	2.64289	2.25047	195.327	17.3948	66.766	3.5902	3.77185	4.17979	153.271	655.378	3.62252	21.0651
intermedius river		299.909	231.691	2.59406	24.2412	59.448	3.07822	43.946	5.68483	4.44256	144.423	9.18956	73.1481	1.93301	5.35792	7.75698	54.5623	741.504	0.01	9.9869
intermedius river		139.874	65.2235	0.504719	23.6895	16.6581	0.1	16.4756	4.42711	2.81715	71.4932	8.73427	14.7828	0.927239	2.55392	1.01674	38.0582	347.898	0.01	1.84915
intermedius river		211.743	121.746	0.880665	40.6532	4.12969	1.82853	11.0051	21.5655	3.11297	86.3545	3.61015	28.9861	1.5574	1.94309	2.26146	126.261	365.554	0.01	3.40037
intermedius river		181.141	83.7213	1.0294	19.7512	17.456	0.01	28.5278	2.89886	1.92779	64.4691	10.7326	24.8061	0.906281	2.24285	1.92081	39.7989	287.79	1.58282	3.5912
intermedius river		197.563	250.503	1.46707	23.0869	25.1567	1.42163	52.8423	14.0946	10.9439	185.843	37.7713	56.2119	0.01	7.51654	2.40635	128.962	550.8	2.07929	7.34249
intermedius river		211.004	120.677	3.86572	22.6407	63.2323	4.71499	57.5391	15.4657	12.0577	151.649	18.8183	21.5512	0.01	8.34793	1.54103	57.0554	178.833	0.01	6.58426
macrophtalmus		380.317	328.127	1.8769	47.7308	24.1059	13.0025	69.7409	2.07501	4.19472	209.947	20.5738	96.2255	2.19816	5.82716	5.69662	209.053	762.77	3.85281	6.9417
macrophtalmus		893.214	376.763	4.54328	280.497	41.5468	14.8382	66.0062	5.0487	8.20498	251.208	31.7754	94.295	8.13789	14.4692	19.8856	229.423	1162.07	10.2598	11.1061
macrophtalmus		412.013	336.604	2.48033	92.8263	15.0916	12.7299	41.2053	2.42584	3.98478	231.387	22.9892	90.3707	2.41109	7.70679	6.95887	199.608	1080.45	5.25834	10.3162
macrophtalmus		311.306	534.577	4.13776	401.238	63.0139	9.2061	103.05	0.01	6.21285	328.996	24.9725	90.6442	8.83689	7.8633	15.2475	362.886	1578.02	11.3717	12.1742
macrophtalmus		380.356	552.859	2.81516	479.473	62.5735	14.3886	99.087	5.14197	8.17052	273.395	33.449	114.28	3.44702	16.6005	22.9022	294.423	1602.92	8.00875	13.9109
macrophtalmus		431.096	303.567	2.82592	104.393	24.0623	14.067	47.6037	4.18494	5.9174	214.832	36.3404	79.4776	2.73467	8.7847	10.2896	262.159	830.518	6.77698	10.3722
macrophtalmus		1008.56	451.683	5.14902	64.1345	52.52	13.9069	79.7553	2.35957	8.67711	295.193	33.7808	121.746	10.8446	13.2161	24.7271	292.892	1400.21	11.5552	15.2905
megastoma		486.354	208.674	2.46629	24.1831	12.0313	7.56533	205.407	6.00746	5.17586	329.15	23.3374	43.8369	0.01	10.691	0.01	111.092	730.876	1.75591	9.63676
megastoma		222.131	176.177	1.54243	22.4001	10.5698	10.2798	46.3887	1.17681	2.04808	140.333	14.1918	57.469	0.01	3.74184	2.43533	92.7365	628.954	1.75563	3.60989
megastoma		608.748	279.337	1.85081	51.7535	22.9644	13.6211	46.0942	2.98784	4.96412	208.471	21.6925	81.0075	5.15586	13.6391	14.4988	164.119	1015.65	4.33597	7.00908
megastoma		568.971	363.31	3.2262	42.5284	9.67435	11.3124	39.0002	2.59967	3.41107	263.834	12.179	66.8774	2.20442	8.16544	6.4758	208.147	1163.64	5.35473	18.9089
megastoma		427.231	263.003	3.67772	34.7218	22.2518	12.2321	186.64	10.1717	7.89721	344.717	18.1843	76.7601	0.01	10.9842	2.80241	98.9047	966.39	4.64048	11.6539
nedgia		962.561	600.597	3.88146	53.8977	110.183	5.49602	495.496	36.0667	34.9704	494.985	28.7557	45.1849	0.01	13.6448	0.01	105.744	541.865	0.01	22.8432
nedgia		662.516	485.351	5.49844	118.37	86.7148	8.31073	362.912	23.5629	34.5787	472.939	35.4289	47.6759	0.01	16.1658	0.01	108.77	584.327	0.01	14.5868
nedgia		505.321	308.652	2.94684	48.8189	6.61655	3.93348	507.366	13.3062	22.751	497.007	14.6692	7.87846	8.29588	5.49112	3.60186	351.751	630.205	4.53185	7.98805
nedgia		467.196	344.579	1.91248	38.4646	21.7576	5.64137	461.72	10.9317	36.4157	360.515	37.2987	37.0934	1.58589	12.9448	3.52061	147.252	426.806	0.01	17.6654
nedgia		600.937	393.874	3.06755	69.133	16.6454	6.32048	464.341	12.2396	28.8872	234.026	26.0912	8.11857	2.60256	12.2917	5.0069	220.452	786.394	4.78641	28.4892
nedgia		437.708	295.304	3.08841	64.4937	47.9565	8.14024	414.985	10.5534	29.0445	304.728	28.5564	9.66241	6.0772	10.3716	5.61865	164.966	672.209	3.16623	18.3857
nedgia		437.8	305.973	2.0118	23.5715	34.0037	4.96935	283.391	24.9505	30.5673	605.808	77.9348	99.5293	0.01	15.9662	0.01	153.245	635.973	0.01	26.2838
platydorsus		401.683	304.852	2.17754	36.8343	8.50267	8.61687	22.6943	1.82259	2.77579	252.737	19.3006	54.1491	2.81298	5.69376	1.77624	137.088	810.974	3.25878	12.4532
platydorsus		2182.29	733.091	5.0853	1130.5	100.074	10.0127	138.779	12.6736	8.87291	219.202	11.3552	112.733	10.7313	8.46083	4.48955	407.241	2149.58	26.9811	24.5871
platydorsus		696.081	347.193	2.74864	235.022	38.0404	12.4113	78.8642	6.57748	7.47052	278.869	39.5914	63.0163	6.3808	7.15547	11.9589	244.779	949.847	6.32897	7.02215
platydorsus		1360.88	593.716	5.33139	398.238	62.5081	10.4286	126.34	4.31046	8.66502	408.529	22.6799	118.602	9.69632	11.468	13.5235	451.945	1578.52	9.27074	8.13691
platydorsus		368.457	370.459	2.38356	55.4053	17.2321	8.60102	182.791	1.15536	1.37065	159.255	10.7877	77.6841	3.70904	2.0803	3.06333	159.211	609.918	1.97464	6.2581
Shore complex		274.932	183.497	1.29057	25.7072	10.4449	2.90025	27.8051	3.55264	2.59612	170.276	11.1827	52.7426	0.01	1.82132	0.01	60.9462	390.132	0.01	4.98813
Shore complex		286.315	181.86	1.82069	16.384	7.79966	0.953366	271.022	6.44309	11.0555	230.385	21.7227	31.3474	0.01	0.01	0.01	61.089	305.356	0.01	5.65628
Shore complex		1416.73	669.934	5.58272	251.251	45.2843	9.36735	168.168	2.32345	10.3893	510.08	19.5522	114.939	17.9463	13.8876	28.4417	847.211	1421.64	23.6486	40.7295
Shore complex		1577.95	526.535	5.03206	499.059	96.4113	13.0233	176.839	12.1045	23.8908	410.065	45.2644	106.488	20.8034	26.2205	31.948	321.114	1842.78	23.851	62.0713
Shore complex		726.009	468.812	4.96282	113.032	10.5339	5.68555	134.842	4.79349	9.03497	425.449	28.0839	57.757	5.93318	7.08709	7.06011	369.174	1024.58	14.8863	16.8419
Shore complex		1726.35	540.29	3.94119	314.852	67.1359	8.46013	338.333	6.37295	25.2738	216.782	17.4406	45.575	6.42562	20.6113	12.3352	138.038	1325.08	0.01	54.3828
truttiformis		1491.89	691.088	7.67043	653.57	78.0034	27.2853	97.1665	6.59734	9.11208	406.674	48.4909	241.031	20.1033	17.9008	24.4319	486.022	2139.38	25.062	16.0232
truttiformis		2007.47	784.349	5.15069	534.379	57.0736	20.0635	150.149	8.47101	13.353	482.821	37.4016	216.894	29.585	31.69	44.5755	456.919	2982.9	20.6722	17.1259
truttiformis		1869.15	710.322	10.0456	1008.61	97.8563	23.7358	135.249	15.9438	12.1157	511.809	67.3703	117.536	37.944	18.0131	43.2253	609.073	2155.34	34.1552	22.2883
truttiformis		1051.86	1071.36	10.5671	1230.48	77.5399	32.4607	204.385	14.1	18.5103	559.572	64.9621	335.033	56.85	16.2852	74.3126	695.016	2962.44	57.2453	57.5059

## Sheet: Physiology_data
Morphotype (group)	Gluсose in blood, mМol/L	Haemoglobin in blood, g/L
brevicephalus		61.2698
brevicephalus	8.3	61.2973
brevicephalus	8.6	61.9259
brevicephalus	7.1	62.2703
brevicephalus	5.7	66.1622
brevicephalus	7.8	67.1351
brevicephalus	7.3	69.2063
brevicephalus	9.4	74.3704
brevicephalus	7.4	74.9189
brevicephalus	6.7	77.4603
brevicephalus	6.4	79.1351
brevicephalus	7.2	79.4074
brevicephalus	7.5	79.8919
brevicephalus	5.8	83.027
brevicephalus	6.1	83.4595
brevicephalus	7.6	86.9841
brevicephalus	6.4	88.2276
brevicephalus	5.9
brevicephalus	7.1
crassibarbis	6.9	89.187
crassibarbis		80.9756
crassibarbis		85.2033
crassibarbis		95.6098
crassibarbis		95.3023
crassibarbis	4	96.2963
gorgorensis		82.5581
gorgorensis		87.6279
gorgorensis	4.7	97.4603
gorgorensis		87.0968
gorguari	4.7	92.1481
intermedius	8.1
intermedius	6.5
intermedius	3.4
intermedius	6.1	78.6992
intermedius	5.3	82.9268
intermedius	4.9	86.0934
intermedius	7.6	88.7469
intermedius	5.3	88.7805
intermedius	5.4	89.0418
intermedius	6.2	89.8374
intermedius	5.1	89.9263
intermedius	5.7	90.4709
intermedius	4.5	91.9902
intermedius	6	93.3333
intermedius	3.7	93.3333
intermedius	3.8	94.6341
intermedius	4.7	94.6437
intermedius	5.3	95.2334
intermedius	3.4	95.8231
intermedius	5.1	96.1179
intermedius	5.4	98.7258
intermedius	5.6	100.952
intermedius	4.3	101.081
intermedius	4.6	101.613
intermedius	5.1	102.764
intermedius	5.9	106.129
intermedius?	4.9	93.4644
macrophtalmus	4.2	68
macrophtalmus		74.6047
macrophtalmus		76.0976
macrophtalmus		76.5
macrophtalmus		77.5814
macrophtalmus	4.5	77.7419
macrophtalmus		79.3548
macrophtalmus	4.1	80.6504
macrophtalmus		84.1935
macrophtalmus		89.8605
macrophtalmus		92.4455
megastoma		92.7642
megastoma		106.911
megastoma		113.5
nedgia	2.3	77.7839
nedgia	2.6	84.7645
nedgia	3.6	80.6452
nedgia		88.0645
nedgia		81.3008
nedgia-crassibarbus		84.878
nedgia-intermedius		81.9512
platydorsus	2.3	67.4194
platydorsus		78.3871
platydorsus	3.1	92.0325
platydorsus	2.9	71.1628
inshore-generalyzed	7
inshore-generalyzed	4.6	79.312
inshore-generalyzed	4.9	84.3902
inshore-generalyzed	4.1	89.8049
inshore-generalyzed	5.7	93.2283
inshore-generalyzed	4.5	100.472
inshore-generalyzed	4	105.366
truttifirmis		109.593
truttiformis		125.355
truttiformis		118.049
truttiformis		112.774
